# Supplementary material for: Dietary fiber‐based oral nanovaccine promotes gut‐to‐nose trafficking of regulatory cells and drives antigen‐specific tolerance to relieve airway allergy
Source: Imeta. 2026 Jul 25:e70158. Online ahead of print. doi: 10.1002/imt2.70158 (PMC13401610; doi:10.1002/imt2.70158)
Supplement: Supplementary file 1 — Table S1: Univariable logistic regression analysis results. Table S2: NHANES survey‐weighted logistic regression. Table S3: Multivariable logistic regression analysis results. Table S4: Association between dietary fiber intake and AR using two modeling approaches (adjusted for age and gender). [file IMT2-9999-e70158-s002.xlsx]

## Sheet: S1
Table S1 Univariable logistic regression analysis results.
Variables	β	SE	Z	p	OR (95% CI)
Fiber group
High fiber (> 25 g/day)					1.00 (Reference)
Low fiber (< 15 g/day)	0.38	0.09	4.22	< 0.001	1.47 (1.23–1.75)
Medium fiber (15–25 g/day)	0.23	0.1	2.32	0.02	1.26 (1.04–1.53)
OR: Odds ratio, CI: Confidence interval

## Sheet: S2
Table S2 NHANES survey-weighted logistic regression.
Variables	β	SE	Z	p	OR (95% CI)
Fiber group
High fiber (> 25 g/day)					1.00 (Reference)
Low fiber (< 15 g/day)	0.419	0.127	3.3	0.001	1.52 (1.19–1.94)
Medium fiber (15–25 g/day)	0.191	0.136	1.41	0.158	1.21 (0.89–1.64)
OR: Odds ratio, CI: Confidence interval

## Sheet: S3
Table S3 Multivariable logistic regression analysis results.
Variables	β	SE	Z	p	OR (95% CI)
Fiber group
High fiber (> 25 g/day)					1.00 (Reference)
Low fiber (< 15 g/day)	0.21	0.1	2.1	0.04	1.23 (1.03–1.50)
Medium fiber (15–25 g/day)	0.122	0.076	1.6	0.11	1.13 (0.98–1.38)
Age (per 1-year increase)	-0.013	0.002	-6.55	< 0.001	0.99 (0.98–0.99)
Gender (Female vs Male)	0.346	0.071	4.86	< 0.001	1.41 (1.23–1.63)
Race/Ethnicity
Other Hispanic vs Mexican American	0.698	0.152	4.59	< 0.001	2.01 (1.49–2.71)
Non-Hispanic White vs Mexican American	0.521	0.129	4.05	< 0.001	1.68 (1.31–1.63)
Non-Hispanic Black vs Mexican American	0.717	0.13	5.5	< 0.001	2.05 (1.59–2.66)
Non-Hispanic Asian vs Mexican American	0.214	0.167	1.28	0.202	1.24 (0.89–1.72)
Other/Multiracial vs Mexican American	0.784	0.175	4.48	< 0.001	2.19 (1.55–3.09)
Poverty income ratio (PIR)	-0.038	0.021	-1.75	0.081	0.96 (0.92–1.00)
BMI (kg/m²)	0.028	0.004	6.99	< 0.001	1.03 (1.02–1.04)
Smoking Status
Former smoker vs Never smoker	0.285	0.084	3.39	< 0.001	1.33 (1.13–1.57)
Current smoker vs Never smoker	0.218	0.091	2.4	0.017	1.24 (1.04–1.49)
Total energy intake (kcal/day)	9e-06	4.5e-05	0.2	0.842	1 (1.00–1.00)
OR: Odds ratio, CI: Confidence interval, BMI: Body mass index, PIR: Poverty income ratio.

## Sheet: S4
Table S4 Association between dietary fiber intake and AR using two modeling approaches (adjusted for age and gender).
Model	OR	(95% CI)	p
Continuous (per 10 g/day)	0.87	0.81-0.92	< 0.001
Trend per category (Low-Medium-High)	0.86	0.78-0.95	0.002
OR: Odds ratio, CI: Confidence interval
